# Supplementary material for: Acceptability of Hypertension Quality Indicators in Primary Care in South Africa: Exploratory Implementation Research
Source: Healthcare (Basel). 2026 Jun 11;14(12):1666. doi: 10.3390/healthcare14121666 (PMC13299701; doi:10.3390/healthcare14121666)
Supplement: Supplementary file 1 [file healthcare-14-01666-s001.zip]

Archive with 1 entries (1 files):
- healthcare-4283656-supplementary.pdf
